# Supplementary material for: Comprehensive Analysis of the AP2/ERF Superfamily Identifies Key Genes Related to Various Stress Responses in Olive Tree (Olea europaea L.)
Source: Curr Issues Mol Biol. 2026 Feb 5;48(2):183. doi: 10.3390/cimb48020183 (PMC12939568; doi:10.3390/cimb48020183)
Supplement: Supplementary file 1 [file cimb-48-00183-s001.zip]

Archive with 1 entries (1 files):
- Supplementary figures and tables.pdf
